# Supplementary material for: The ATPase mechanism of UvrA2 reveals the distinct roles of proximal and distal ATPase sites in nucleotide excision repair
Source: Nucleic Acids Res. 2019 Mar 20;47(8):4136–52. doi: 10.1093/nar/gkz180 (PMC6486640; doi:10.1093/nar/gkz180)
Supplement: Supplementary Data [file gkz180_supplemental_files.zip]

Archive with 2 entries (2 files):
- Case_ATPaseData.xlsx
- Case_Rev2_SupplInfo.pdf
