# Supplementary material for: The ATPase mechanism of UvrA2 reveals the distinct roles of proximal and distal ATPase sites in nucleotide excision repair
Source: Nucleic Acids Res. 2019 Mar 20;47(8):4136–52. doi: 10.1093/nar/gkz180 (PMC6486640; doi:10.1093/nar/gkz180)
Supplement: Supplementary Data [file gkz180_supplemental_files.zip › Case_ATPaseData.xlsx]

## Sheet: ATP titration
Time (s)	10 uM ATP	50 uM ATP	125 uM ATP	175 uM ATP	250 uM ATP	350 uM ATP	500 uM ATP	1000 uM ATP	1500 uM ATP	2000 uM ATP			Experiment conditions:
0.005	0.0056679	0	0	0	0	0	0	0	0	0			Syringe A: 4 uM UvrA2, 30 uM MDCC-PBP
0.01	0.018997	0.021413	0.0033092	0.02672	0.0076541	0.010779	0	0	0	0			Syringe B: 0 - 4000 uM ATP
0.015	0.0052388	0.022828	0.00013473	0.021058	0.014705	0.015808	0.00029664	0.019757	0.034817	0.044208			Buffer: 20 mM Tris-HCl, pH 7.4, 150 mM NaCl, 5 mM MgCl2, 5mM DTT, 5% glycerol
0.02	0.013191	0.021206	0.0045449	0.031748	0.0088823	0.017737	0.010049	0.047234	0.038382	0.058092			Conditions: 1:1 mixing; Ex = 425 nm, Em > 450 nm; 40 oC
0.025	0.024389	0.027056	0.018365	0.032229	0.024506	0.029197	0.017265	0.055738	0.068405	0.091421
0.03	0.019011	0.023643	0.012008	0.02052	0.018191	0.022254	0.008086	0.047087	0.064604	0.097905			Minimal model (5a):	Parameters
0.035	0.017277	0.017385	0.011056	0.015641	0.010189	0.013439	0.0022516	0.057932	0.069559	0.10235			U + A = UA	k1/k-1
0.04	0.012578	0.020752	0.014015	0.0091338	0.012871	0.0068735	0.0064959	0.055703	0.070976	0.10814			UA + A = UAA	k2/k-2
0.045	0.011395	0.015606	0.011576	0.011232	0.0033804	0.0051868	0.0049231	0.048358	0.081621	0.11609			UAA = UDPi	k3
0.05	0.0032271	0.00046201	0.0073904	0.0035024	0.0020082	0	0.0051353	0.045035	0.076948	0.12323			UDPi = UD + Pi	k4
0.055	0.0099798	0.011623	0.0082954	0.018658	0.0084451	0.014189	0.012348	0.055003	0.098997	0.141			UD = UA + D	k5a
0.06	0.020586	0.014736	0.017078	0.010416	0.021021	0.025515	0.02241	0.072475	0.11529	0.16471
0.065	0.010034	0.012786	0.014421	0.0094287	0.010841	0.022988	0.010497	0.070699	0.12005	0.1786			Minimal model (5b):	Parameters
0.07	0.0074402	0.0136	0.010797	0.0091506	0	0.019634	0.018665	0.06893	0.13112	0.19261			U + A = UA	k1/k-1
0.075	0.0033029	0.0042171	0	0	0.0052047	0.019992	0.010564	0.086593	0.13886	0.21			UA + A = UAA	k2/k-2
0.08	0	0	0.0046987	0.0089227	0.00062912	0.014151	0.012062	0.094009	0.15215	0.23778			UAA = UDPi	k3
0.085	0.0083763	0.0023656	0.020223	0.010765	0.0058373	0.022093	0.028498	0.11032	0.17465	0.27886			UDPi = UD + Pi	k4
0.09	0.012533	0.012037	0.021158	0.012258	0.012784	0.030559	0.043143	0.13319	0.20283	0.29623			UD = U + Pi	k5b
0.095	0.0087423	0.011001	0.027112	0.027316	0.026532	0.037744	0.051103	0.13482	0.22897	0.3267
0.1	0.0056314	0.0046143	0.02074	0.024269	0.0228	0.03908	0.050087	0.13663	0.23632	0.34126			KinTek simulation output:
0.105	0.0066919	0.0055858	0.016805	0.020609	0.017904	0.037619	0.05706	0.15578	0.2522	0.35813			n*Pi	n
0.11	0.01084	0.0075153	0.017774	0.015879	0.019207	0.045087	0.056218	0.16792	0.26503	0.38905
0.115	0.011479	0.010265	0.020389	0.020506	0.015891	0.0474	0.064023	0.18081	0.29398	0.41956
0.12	0.013202	0.012082	0.023745	0.026271	0.032934	0.049105	0.075077	0.20434	0.32437	0.4534
0.125	0.015551	0.0077663	0.028682	0.038658	0.041375	0.058951	0.089424	0.22637	0.34914	0.48941
0.13	0.016392	0.0090315	0.031607	0.025714	0.039536	0.062988	0.093816	0.23729	0.37602	0.51784
0.135	0.0060426	0.0066341	0.028926	0.030779	0.040668	0.063791	0.096119	0.25242	0.40065	0.55285
0.14	0.0037967	0.0033324	0.030487	0.03199	0.042667	0.078014	0.10302	0.26714	0.41753	0.57413
0.145	0.0088094	0.0088493	0.024099	0.042863	0.05089	0.081379	0.12282	0.28782	0.45801	0.61441
0.15	0.010574	0.012555	0.029288	0.029588	0.055765	0.093292	0.12718	0.3122	0.48057	0.65711
0.155	0.018526	0.020642	0.033411	0.038283	0.055703	0.10084	0.1426	0.33023	0.51998	0.69723
0.16	0.012101	0.018214	0.038033	0.041809	0.062492	0.10011	0.14865	0.35505	0.52889	0.71227
0.165	0.020156	0.015012	0.042208	0.049766	0.069311	0.11242	0.16667	0.3741	0.56834	0.74272
0.17	0.0079964	0.016184	0.040376	0.050433	0.070948	0.1123	0.17104	0.38337	0.5936	0.7702
0.175	0.0097091	0.01648	0.035878	0.051748	0.073243	0.1265	0.17829	0.41268	0.62997	0.81129
0.18	0.0156	0.020565	0.048249	0.060862	0.084261	0.12793	0.19623	0.43412	0.65577	0.85021
0.185	0.012052	0.022075	0.052442	0.060904	0.092699	0.14765	0.22016	0.45961	0.68249	0.89443
0.19	0.015144	0.027463	0.046172	0.072222	0.091069	0.15949	0.22706	0.48229	0.70332	0.91658
0.195	0.014525	0.021213	0.053138	0.068147	0.10612	0.15833	0.23363	0.5042	0.74051	0.95619
0.2	0.014053	0.023465	0.049834	0.07216	0.10281	0.16511	0.24581	0.53462	0.77013	0.98464
0.205	0.019315	0.018014	0.060893	0.074066	0.11703	0.17615	0.26172	0.55247	0.79618	1.018
0.21	0.016963	0.019081	0.052887	0.076448	0.11957	0.18918	0.28079	0.58222	0.83403	1.0501
0.215	0.0098583	0.027544	0.06393	0.084543	0.12827	0.20269	0.29763	0.60193	0.86453	1.0875
0.22	0.018367	0.023475	0.064875	0.08379	0.13372	0.21139	0.31229	0.62689	0.88949	1.1146
0.225	0.017903	0.023712	0.073009	0.096298	0.14539	0.21689	0.32562	0.64898	0.92319	1.1557
0.23	0.021451	0.031458	0.070292	0.10016	0.14325	0.2224	0.33425	0.67833	0.9519	1.1832
0.235	0.013521	0.022969	0.068606	0.10306	0.15394	0.2403	0.3528	0.7047	0.98738	1.2157
0.24	0.015996	0.031501	0.074532	0.10303	0.15153	0.257	0.37614	0.72613	1.0053	1.2433
0.245	0.016632	0.035032	0.079762	0.10713	0.16909	0.259	0.38493	0.7548	1.0336	1.2695
0.25	0.021089	0.028013	0.082962	0.114	0.17512	0.27447	0.40898	0.77458	1.0735	1.3065
0.255	0.022484	0.03199	0.082924	0.13537	0.18569	0.29461	0.42381	0.79973	1.1022	1.3464
0.26	0.011337	0.040751	0.087527	0.13581	0.20003	0.2967	0.44007	0.81934	1.127	1.3699
0.265	0.022756	0.037263	0.097998	0.13695	0.18746	0.29961	0.4493	0.85633	1.1629	1.4057
0.27	0.019701	0.03604	0.093889	0.14169	0.20176	0.31716	0.4746	0.87386	1.1874	1.4269
0.275	0.017907	0.035759	0.10067	0.14178	0.20987	0.32017	0.48062	0.90765	1.211	1.4551
0.28	0.016115	0.041036	0.10501	0.14992	0.22189	0.34458	0.50611	0.92762	1.2312	1.4999
0.285	0.031646	0.046527	0.1067	0.14311	0.23051	0.35742	0.5158	0.96404	1.2752	1.5286
0.29	0.027951	0.04127	0.1016	0.16262	0.24107	0.36045	0.53155	0.97305	1.2951	1.5546
0.295	0.017754	0.044667	0.11513	0.16004	0.23707	0.38069	0.54575	0.99674	1.3254	1.5764
0.3	0.02529	0.045601	0.11665	0.16749	0.25086	0.38429	0.57266	1.0431	1.3472	1.6003
0.305	0.01297	0.0426	0.11828	0.17322	0.26277	0.39728	0.58593	1.0556	1.3725	1.6247
0.31	0.022716	0.052017	0.11483	0.18825	0.26887	0.40728	0.60492	1.0922	1.4018	1.661
0.315	0.024359	0.049077	0.12812	0.19127	0.28034	0.42392	0.62279	1.1026	1.4223	1.6782
0.32	0.026916	0.047919	0.12297	0.19033	0.28795	0.43787	0.645	1.1372	1.4596	1.7103
0.325	0.02064	0.051334	0.12785	0.20137	0.29031	0.44849	0.6579	1.1561	1.4809	1.7421
0.33	0.023015	0.050924	0.13225	0.21731	0.30267	0.4604	0.68044	1.1763	1.4999	1.7758
0.335	0.021044	0.049658	0.13216	0.21462	0.30306	0.46718	0.69463	1.2015	1.5268	1.7893
0.34	0.022774	0.055885	0.13719	0.2212	0.32031	0.48306	0.72286	1.2384	1.5509	1.8221
0.345	0.020699	0.051427	0.14479	0.2277	0.32796	0.49936	0.73285	1.2593	1.5714	1.8475
0.35	0.022552	0.06736	0.15108	0.22198	0.34289	0.51683	0.75081	1.2789	1.6086	1.8691
0.355	0.024266	0.062465	0.15209	0.23805	0.35026	0.52983	0.77518	1.3127	1.6285	1.898
0.36	0.02885	0.066718	0.1551	0.24244	0.36141	0.54104	0.79025	1.3195	1.6498	1.9312
0.365	0.022727	0.063054	0.15809	0.2404	0.37103	0.55225	0.80614	1.3532	1.6723	1.9452
0.37	0.016292	0.06495	0.16087	0.25774	0.38335	0.55916	0.8219	1.3785	1.7022	1.9718
0.375	0.022193	0.059302	0.16906	0.26434	0.38487	0.57442	0.84572	1.3967	1.7228	1.994
0.38	0.023147	0.065406	0.17451	0.27615	0.3979	0.5927	0.86706	1.429	1.7469	2.018
0.385	0.024718	0.075558	0.16936	0.26803	0.40282	0.6067	0.88177	1.4421	1.7753	2.0261
0.39	0.022367	0.071058	0.17692	0.28389	0.41583	0.6147	0.89605	1.469	1.7966	2.0605
0.395	0.022298	0.074751	0.18273	0.2879	0.43588	0.63924	0.91826	1.4847	1.8086	2.0897
0.4	0.028789	0.077094	0.17981	0.30052	0.43769	0.65698	0.93306	1.5052	1.8386	2.1064
0.405	0.030079	0.075716	0.19225	0.29873	0.45101	0.65888	0.95955	1.5312	1.863	2.1309
0.41	0.026728	0.081789	0.19461	0.30435	0.4537	0.6666	0.97403	1.5612	1.8918	2.1598
0.415	0.026437	0.080341	0.19732	0.32344	0.47571	0.68313	0.991	1.5849	1.8996	2.1741
0.42	0.028876	0.078503	0.20551	0.31621	0.47989	0.704	1.009	1.6125	1.918	2.2001
0.425	0.024285	0.087728	0.19494	0.32974	0.49223	0.70738	1.0342	1.6211	1.9469	2.2188
0.43	0.026373	0.078819	0.20386	0.34848	0.50255	0.73188	1.0386	1.6486	1.9752	2.2359
0.435	0.026821	0.093638	0.21346	0.34261	0.50454	0.74356	1.0599	1.6632	1.9785	2.2677
0.44	0.021399	0.08457	0.22287	0.35275	0.51641	0.75084	1.0818	1.6841	2.0119	2.2782
0.445	0.02759	0.086543	0.22397	0.36128	0.52888	0.77103	1.0957	1.7029	2.0214	2.3129
0.45	0.020563	0.08495	0.22694	0.3626	0.54195	0.78754	1.1124	1.7334	2.0484	2.3272
0.455	0.026963	0.091045	0.22484	0.37189	0.55391	0.80054	1.1332	1.7452	2.0699	2.3333
0.46	0.028703	0.087211	0.23595	0.38349	0.56656	0.81413	1.1491	1.7616	2.0988	2.3597
0.465	0.033658	0.096213	0.23377	0.39561	0.58108	0.82791	1.1677	1.7859	2.113	2.3782
0.47	0.034491	0.096798	0.24233	0.40639	0.5871	0.83421	1.1843	1.8115	2.1316	2.4161
0.475	0.031518	0.10169	0.25035	0.40938	0.59294	0.85693	1.2026	1.8216	2.1534	2.4341
0.48	0.028275	0.099544	0.2546	0.41249	0.59758	0.86826	1.2206	1.8442	2.1643	2.451
0.485	0.034744	0.10062	0.25635	0.42029	0.61296	0.87145	1.2363	1.8658	2.1859	2.4558
0.49	0.024751	0.1054	0.2589	0.43251	0.62392	0.89634	1.249	1.8957	2.2209	2.4875
0.495	0.029799	0.10766	0.26124	0.43836	0.6373	0.91052	1.2644	1.8988	2.2326	2.4884
0.5	0.025712	0.10661	0.27056	0.4369	0.64863	0.91746	1.28	1.9238	2.2423	2.5165
0.505	0.028147	0.10647	0.2718	0.44988	0.65496	0.93586	1.3069	1.9394	2.2603	2.5439
0.51	0.042054	0.10978	0.28109	0.45141	0.66371	0.94327	1.3149	1.96	2.2795	2.5493
0.515	0.034838	0.11284	0.27933	0.46673	0.67519	0.96259	1.3407	1.9878	2.2922	2.5716
0.52	0.037359	0.12088	0.28446	0.48079	0.69306	0.97027	1.348	1.9919	2.3159	2.5986
0.525	0.037565	0.11646	0.29174	0.49233	0.70206	0.99411	1.3651	2.024	2.349	2.6107
0.53	0.031363	0.12468	0.29676	0.48192	0.71256	1.0056	1.3876	2.0365	2.3451	2.63
0.535	0.033552	0.12133	0.30225	0.49977	0.7256	1.0174	1.4015	2.0528	2.3757	2.6455
0.54	0.040886	0.11899	0.31274	0.50149	0.72674	1.0297	1.4284	2.0743	2.3927	2.6728
0.545	0.032379	0.12093	0.30634	0.49859	0.73158	1.0442	1.4345	2.087	2.4044	2.6801
0.55	0.040592	0.12711	0.3177	0.51591	0.74915	1.0487	1.4512	2.1091	2.4213	2.6954
0.555	0.036151	0.12409	0.32018	0.52259	0.75882	1.0619	1.4634	2.1374	2.4371	2.7128
0.56	0.033974	0.13211	0.32786	0.54232	0.77692	1.0811	1.4875	2.1443	2.4623	2.7299
0.565	0.037903	0.13238	0.33603	0.53831	0.78325	1.1037	1.5031	2.1713	2.4745	2.7467
0.57	0.03622	0.13092	0.32984	0.54591	0.8001	1.1004	1.5223	2.1759	2.4944	2.7654
0.575	0.031831	0.13839	0.34349	0.54973	0.8115	1.1131	1.533	2.1959	2.5035	2.7883
0.58	0.036993	0.13578	0.34649	0.55782	0.80884	1.131	1.5524	2.2079	2.5318	2.8136
0.585	0.039586	0.13592	0.35005	0.56544	0.83248	1.1435	1.5671	2.2357	2.5254	2.8123
0.59	0.040593	0.14138	0.34877	0.58066	0.83451	1.1551	1.5673	2.248	2.5405	2.8391
0.595	0.039222	0.14126	0.34746	0.58252	0.83791	1.1697	1.5894	2.2664	2.5675	2.8568
0.6	0.042373	0.14562	0.37199	0.59267	0.84994	1.1897	1.6112	2.2795	2.5955	2.8745
0.605	0.039891	0.14317	0.36914	0.60739	0.86605	1.1953	1.6282	2.302	2.6056	2.8845
0.61	0.044212	0.13656	0.37659	0.60994	0.87752	1.2118	1.6384	2.3142	2.6124	2.9025
0.615	0.03601	0.15004	0.38176	0.62922	0.8845	1.2192	1.6625	2.3357	2.638	2.9171
0.62	0.038394	0.15317	0.38261	0.62002	0.89402	1.2318	1.6632	2.3415	2.6477	2.9347
0.625	0.044131	0.15054	0.39234	0.63886	0.9122	1.2497	1.6911	2.3572	2.6661	2.939
0.63	0.035337	0.15497	0.39137	0.63781	0.924	1.2647	1.7014	2.3698	2.6742	2.9608
0.635	0.037921	0.15405	0.3998	0.6501	0.93367	1.2745	1.7134	2.3997	2.6897	2.9761
0.64	0.043868	0.15771	0.408	0.64817	0.94635	1.2925	1.7313	2.4007	2.7103	3.0063
0.645	0.036878	0.16446	0.40137	0.6597	0.95494	1.2926	1.7455	2.4204	2.7165	3.0192
0.65	0.043018	0.16404	0.41259	0.66643	0.96379	1.3016	1.7531	2.4249	2.7355	3.0336
0.655	0.046307	0.16688	0.41277	0.68458	0.96901	1.3173	1.7756	2.4498	2.7552	3.0405
0.66	0.04434	0.17109	0.4198	0.68457	0.98464	1.3392	1.7839	2.4761	2.7601	3.0562
0.665	0.05234	0.16535	0.42173	0.69468	0.99097	1.3496	1.7888	2.4872	2.7853	3.0623
0.67	0.043386	0.16658	0.42404	0.70408	0.99818	1.3562	1.8201	2.5006	2.8076	3.0739
0.675	0.038152	0.17115	0.43231	0.71208	1.0123	1.3729	1.8333	2.5039	2.8197	3.1071
0.68	0.044997	0.17089	0.43542	0.71999	1.0288	1.3714	1.839	2.5199	2.8205	3.1251
0.685	0.050603	0.17539	0.44094	0.73279	1.0387	1.3964	1.8532	2.5338	2.8328	3.1351
0.69	0.051068	0.18426	0.45544	0.73353	1.0437	1.4113	1.8713	2.5568	2.8421	3.1454
0.695	0.046413	0.1758	0.45183	0.73581	1.0649	1.424	1.892	2.5715	2.8633	3.1714
0.7	0.045135	0.18431	0.45826	0.75319	1.0678	1.4273	1.9016	2.5925	2.8736	3.1724
0.705	0.048452	0.18784	0.46089	0.76397	1.0724	1.4401	1.9159	2.6056	2.8965	3.1863
0.71	0.048384	0.19267	0.47015	0.7673	1.0898	1.4491	1.9266	2.6044	2.9146	3.2132
0.715	0.047375	0.19483	0.48084	0.76913	1.0981	1.471	1.9374	2.6272	2.9191	3.2362
0.72	0.046578	0.1888	0.47108	0.78368	1.1106	1.4777	1.9471	2.6199	2.9281	3.2398
0.725	0.050733	0.18997	0.48348	0.79541	1.1203	1.4932	1.9723	2.6432	2.9425	3.2499
0.73	0.040789	0.19272	0.49082	0.80111	1.1288	1.5023	1.9747	2.6583	2.9682	3.2592
0.735	0.043213	0.19472	0.49649	0.79937	1.1464	1.5046	1.9876	2.6727	2.9682	3.2796
0.74	0.054565	0.19965	0.50643	0.81317	1.1492	1.5275	1.9982	2.6876	2.992	3.2909
0.745	0.048753	0.20005	0.50808	0.81613	1.1599	1.5389	2.0165	2.6912	3.0009	3.3165
0.75	0.042334	0.20728	0.51079	0.83189	1.1773	1.5429	2.0229	2.7193	3.0149	3.3318
0.755	0.051217	0.20402	0.50572	0.8331	1.1845	1.5594	2.0366	2.7162	3.0173	3.3376
0.76	0.054321	0.21679	0.51107	0.84979	1.1988	1.5655	2.0593	2.7326	3.0528	3.3588
0.765	0.057037	0.22262	0.51744	0.8513	1.1986	1.5717	2.0606	2.7541	3.0464	3.3618
0.77	0.049961	0.21106	0.52457	0.86273	1.2108	1.5923	2.0742	2.7608	3.0722	3.3798
0.775	0.055207	0.21209	0.5372	0.86804	1.2176	1.603	2.0891	2.7647	3.079	3.3898
0.78	0.055794	0.22574	0.53806	0.88028	1.2313	1.6175	2.1066	2.785	3.1038	3.404
0.785	0.060533	0.21802	0.54768	0.8816	1.2432	1.6188	2.1152	2.8037	3.102	3.4154
0.79	0.055711	0.2212	0.54832	0.89401	1.2509	1.6312	2.1251	2.8063	3.1195	3.4383
0.795	0.05601	0.23112	0.5511	0.90407	1.2664	1.6462	2.1466	2.8213	3.1303	3.4446
0.8	0.05756	0.22177	0.55574	0.90917	1.2647	1.6566	2.1403	2.8264	3.1381	3.4576
0.805	0.04947	0.23189	0.55558	0.92358	1.2824	1.6652	2.1516	2.8438	3.1496	3.4655
0.81	0.058607	0.22961	0.56096	0.92022	1.2955	1.6772	2.1665	2.8503	3.1758	3.4884
0.815	0.057682	0.23488	0.57305	0.93141	1.3007	1.6922	2.176	2.8714	3.1962	3.4897
0.82	0.058076	0.2349	0.57673	0.92971	1.307	1.7059	2.1911	2.8776	3.2063	3.5136
0.825	0.054386	0.22892	0.58503	0.94511	1.3165	1.7087	2.2091	2.9002	3.2118	3.5392
0.83	0.060693	0.24323	0.59637	0.96821	1.3285	1.7278	2.2219	2.8924	3.2162	3.544
0.835	0.059356	0.24893	0.58997	0.96769	1.3401	1.7282	2.2228	2.9185	3.2362	3.5508
0.84	0.046063	0.25074	0.59951	0.97781	1.3482	1.742	2.2373	2.9142	3.2461	3.5658
0.845	0.056161	0.24539	0.59365	0.98515	1.3585	1.7467	2.2374	2.9415	3.2556	3.5799
0.85	0.057666	0.24493	0.60905	0.97872	1.3697	1.7666	2.2585	2.9478	3.267	3.5935
0.855	0.052741	0.25156	0.61439	0.98449	1.3725	1.7624	2.2693	2.9567	3.2749	3.6157
0.86	0.051155	0.25695	0.62421	0.99789	1.3763	1.7742	2.2873	2.9633	3.2984	3.6288
0.865	0.051011	0.25975	0.6296	1.0077	1.3906	1.7871	2.286	2.9664	3.2929	3.6334
0.87	0.058909	0.25309	0.62697	1.0175	1.4042	1.8024	2.2999	2.9896	3.313	3.6347
0.875	0.051782	0.26529	0.63843	1.0186	1.4098	1.8107	2.3179	3.0016	3.3379	3.6582
0.88	0.052996	0.26577	0.64364	1.0227	1.4245	1.8178	2.3309	3.0209	3.3494	3.668
0.885	0.062144	0.26008	0.64995	1.0371	1.4291	1.8286	2.3402	3.0354	3.3606	3.6876
0.89	0.059478	0.26718	0.64991	1.0438	1.4498	1.8405	2.3433	3.0409	3.364	3.7024
0.895	0.070166	0.27171	0.65354	1.059	1.4403	1.8497	2.3486	3.0436	3.3749	3.6948
0.9	0.057604	0.26125	0.66858	1.0567	1.4532	1.8588	2.3729	3.0642	3.3774	3.7177
0.905	0.063242	0.26923	0.67137	1.0618	1.4608	1.8701	2.38	3.0652	3.4031	3.7354
0.91	0.064491	0.27778	0.66983	1.08	1.4675	1.8729	2.3923	3.0851	3.412	3.7372
0.915	0.059921	0.27307	0.67661	1.0826	1.4832	1.8899	2.4012	3.0862	3.4294	3.7504
0.92	0.066722	0.28351	0.67066	1.1008	1.5007	1.9007	2.4135	3.1059	3.4354	3.7681
0.925	0.064683	0.28219	0.68523	1.0984	1.5016	1.9053	2.4147	3.1149	3.4391	3.7756
0.93	0.060389	0.28414	0.69055	1.1136	1.522	1.9273	2.4297	3.123	3.4432	3.7979
0.935	0.064509	0.28638	0.69526	1.122	1.5182	1.9267	2.4445	3.1307	3.4607	3.8102
0.94	0.074036	0.2901	0.70001	1.1306	1.5322	1.9313	2.4547	3.147	3.47	3.8361
0.945	0.060524	0.28862	0.70536	1.1283	1.5312	1.9478	2.4675	3.1571	3.4907	3.8226
0.95	0.058275	0.29296	0.70543	1.1455	1.5469	1.9409	2.4795	3.1611	3.4967	3.8313
0.955	0.061811	0.30132	0.7087	1.152	1.5631	1.9559	2.4855	3.1818	3.5136	3.8605
0.96	0.061751	0.29475	0.71285	1.1504	1.5681	1.978	2.5035	3.1884	3.524	3.8746
0.965	0.067736	0.29384	0.7293	1.1701	1.5783	1.9867	2.5017	3.2059	3.5226	3.8824
0.97	0.067148	0.30787	0.72296	1.1615	1.5822	1.9934	2.5072	3.211	3.5459	3.8954
0.975	0.060434	0.29636	0.73357	1.1804	1.5988	1.9889	2.529	3.2171	3.5464	3.9001
0.98	0.065169	0.30436	0.74013	1.1879	1.6013	2.003	2.5322	3.2233	3.5629	3.914
0.985	0.068653	0.30328	0.74752	1.1945	1.6041	2.0105	2.5453	3.24	3.5846	3.9273
0.99	0.067553	0.30487	0.74952	1.2061	1.629	2.0236	2.5501	3.2505	3.5845	3.9461
0.995	0.065714	0.31568	0.7581	1.2058	1.6351	2.0326	2.5552	3.2488	3.6076	3.9616
1	0.059863	0.31633	0.75847	1.2133	1.6315	2.0494	2.5699	3.269	3.6006	3.97
1.005	0.069125	0.31905	0.75425	1.2216	1.6454	2.0583	2.5766	3.2828	3.6227	3.9759
1.01	0.067072	0.32149	0.76268	1.2244	1.6556	2.0581	2.5939	3.2887	3.64	3.9891
1.015	0.072273	0.31945	0.76959	1.2334	1.6641	2.0614	2.6053	3.3004	3.6492	3.9916
1.02	0.06979	0.32431	0.76975	1.2362	1.6686	2.085	2.607	3.3061	3.6585	4.0054
1.025	0.070501	0.32576	0.77884	1.235	1.6882	2.0892	2.628	3.3232	3.6686	4.0271
1.03	0.062315	0.33685	0.7866	1.2599	1.6865	2.0857	2.629	3.325	3.6778	4.0268
1.035	0.067937	0.32779	0.78323	1.2644	1.6916	2.1073	2.6373	3.3407	3.6855	4.047
1.04	0.075849	0.3317	0.8025	1.262	1.7038	2.1168	2.6485	3.3555	3.6936	4.0672
1.045	0.07636	0.33826	0.79631	1.2721	1.7064	2.1221	2.65	3.3539	3.6996	4.0728
1.05	0.064551	0.34324	0.80566	1.2905	1.7232	2.1334	2.662	3.3727	3.7172	4.086
1.055	0.074945	0.34234	0.81508	1.2949	1.7268	2.1452	2.6599	3.3651	3.7446	4.0916
1.06	0.065777	0.35267	0.81829	1.3179	1.7391	2.1538	2.6897	3.3884	3.7472	4.1058
1.065	0.073922	0.34464	0.81524	1.3135	1.7443	2.1604	2.689	3.393	3.7481	4.1069
1.07	0.077635	0.35352	0.82969	1.3152	1.7552	2.1633	2.6972	3.4076	3.7647	4.1304
1.075	0.073035	0.35134	0.82195	1.3139	1.7591	2.1748	2.7018	3.402	3.7736	4.1354
1.08	0.075027	0.35908	0.83468	1.3226	1.7714	2.1797	2.7102	3.4192	3.7737	4.1608
1.085	0.072947	0.35546	0.83704	1.3433	1.7769	2.1851	2.7297	3.438	3.791	4.1597
1.09	0.081065	0.35987	0.84316	1.3406	1.7894	2.1988	2.7325	3.4384	3.8042	4.1637
1.095	0.083319	0.3539	0.85219	1.3439	1.7944	2.2151	2.7396	3.4464	3.8146	4.1824
1.1	0.080955	0.36894	0.84621	1.357	1.8087	2.215	2.7403	3.463	3.8408	4.1963
1.105	0.077701	0.36726	0.85533	1.3524	1.8074	2.2284	2.7626	3.4757	3.8423	4.2041
1.11	0.074951	0.36639	0.86861	1.358	1.8107	2.2287	2.7718	3.4889	3.8383	4.2261
1.115	0.079295	0.37348	0.86902	1.3719	1.8222	2.2304	2.7774	3.4914	3.8547	4.227
1.12	0.08474	0.37679	0.87251	1.3853	1.8315	2.2405	2.7839	3.493	3.8629	4.2378
1.125	0.07824	0.38501	0.87752	1.3819	1.8363	2.2555	2.791	3.5037	3.8766	4.2428
1.13	0.08015	0.37638	0.87708	1.3952	1.8536	2.2629	2.7981	3.5258	3.8851	4.2597
1.135	0.072964	0.38048	0.87323	1.4002	1.8506	2.269	2.8048	3.5313	3.8977	4.261
1.14	0.088541	0.38294	0.8808	1.4097	1.8647	2.2781	2.8163	3.5399	3.8975	4.2866
1.145	0.081734	0.38154	0.9001	1.4168	1.877	2.2771	2.828	3.5374	3.9164	4.2962
1.15	0.080714	0.38771	0.90197	1.4188	1.8801	2.2778	2.8347	3.5613	3.9223	4.3027
1.155	0.078361	0.38811	0.90363	1.433	1.8796	2.295	2.8419	3.5668	3.9311	4.319
1.16	0.081422	0.39663	0.90592	1.4401	1.8932	2.3002	2.8543	3.5683	3.9428	4.3152
1.165	0.084638	0.39681	0.9174	1.4443	1.9017	2.3171	2.8535	3.5759	3.9536	4.3266
1.17	0.090274	0.39858	0.91754	1.4481	1.9054	2.3188	2.8668	3.5874	3.9723	4.3428
1.175	0.08106	0.39893	0.92491	1.4592	1.914	2.3224	2.867	3.6018	3.9632	4.3527
1.18	0.093702	0.40509	0.92765	1.4637	1.9203	2.3245	2.8697	3.6002	3.9926	4.3635
1.185	0.092606	0.40129	0.93186	1.4749	1.9255	2.3417	2.8935	3.6226	3.9969	4.3695
1.19	0.081028	0.40081	0.93983	1.4674	1.9374	2.3479	2.8979	3.635	4.0018	4.3856
1.195	0.090485	0.40767	0.94496	1.4801	1.9465	2.3505	2.903	3.6413	4.0264	4.3867
1.2	0.078457	0.40896	0.93745	1.4833	1.9462	2.3719	2.9112	3.6478	4.0268	4.4026
1.205	0.088613	0.41075	0.95051	1.4966	1.9499	2.3664	2.915	3.6563	4.0303	4.409
1.21	0.092856	0.42236	0.96068	1.5038	1.9721	2.3778	2.9314	3.6672	4.0281	4.4202
1.215	0.086559	0.41676	0.96027	1.4923	1.9738	2.3842	2.9374	3.6678	4.0517	4.4416
1.22	0.090354	0.42243	0.96049	1.5112	1.9713	2.3901	2.9506	3.6802	4.0603	4.4563
1.225	0.089541	0.41582	0.96766	1.5228	1.9829	2.3892	2.9543	3.7017	4.0818	4.4599
1.23	0.094467	0.41934	0.97618	1.529	1.9981	2.4023	2.9622	3.6945	4.0814	4.4691
1.235	0.086369	0.42306	0.98167	1.5258	2.0015	2.4191	2.9557	3.7084	4.0907	4.4751
1.24	0.088723	0.42214	0.98393	1.5447	2.0129	2.4164	2.9694	3.7098	4.1046	4.4881
1.245	0.094071	0.42968	0.99066	1.5476	2.0194	2.4237	2.9704	3.7152	4.1073	4.5079
1.25	0.090146	0.43039	0.99773	1.5573	2.0271	2.4271	2.9949	3.732	4.1184	4.5149
1.255	0.092929	0.43208	1.0008	1.5584	2.0356	2.4387	3.0021	3.7397	4.1306	4.5277
1.26	0.094053	0.43629	1.0027	1.5662	2.042	2.449	3.0132	3.7567	4.146	4.5212
1.265	0.097017	0.44334	1.0043	1.5708	2.04	2.4531	3.0006	3.7602	4.1424	4.537
1.27	0.093148	0.44675	1.0049	1.5752	2.052	2.4441	3.0032	3.7716	4.1689	4.5485
1.275	0.095797	0.43921	1.0081	1.5811	2.0587	2.4663	3.0299	3.7771	4.1667	4.5544
1.28	0.090112	0.44896	1.0232	1.5914	2.0688	2.48	3.0339	3.7842	4.1754	4.5603
1.285	0.09665	0.44208	1.0196	1.5905	2.0667	2.4753	3.0422	3.7878	4.1794	4.5876
1.29	0.099986	0.44228	1.0251	1.6025	2.0815	2.4933	3.0487	3.7919	4.2007	4.5986
1.295	0.094894	0.45573	1.0289	1.6074	2.0924	2.4998	3.0565	3.808	4.2124	4.6161
1.3	0.097924	0.45492	1.046	1.6191	2.1063	2.5001	3.0794	3.812	4.2092	4.604
1.305	0.093964	0.46227	1.0379	1.626	2.1041	2.5124	3.0804	3.829	4.2166	4.6096
1.31	0.094688	0.46146	1.0516	1.6299	2.1189	2.5084	3.0736	3.8333	4.2359	4.6305
1.315	0.093911	0.45689	1.0509	1.6344	2.1186	2.5207	3.0818	3.8331	4.2427	4.6397
1.32	0.0943	0.46841	1.0558	1.639	2.1203	2.5281	3.0967	3.8411	4.2463	4.6433
1.325	0.10193	0.47204	1.0655	1.6576	2.1276	2.5419	3.0992	3.843	4.2522	4.6712
1.33	0.10032	0.47478	1.0629	1.6529	2.1339	2.5463	3.1097	3.8621	4.2538	4.6688
1.335	0.097702	0.47211	1.0613	1.6616	2.1478	2.5466	3.114	3.8664	4.2753	4.668
1.34	0.10824	0.47783	1.0789	1.6668	2.154	2.5534	3.1321	3.8785	4.2903	4.6958
1.345	0.10183	0.4752	1.0847	1.6676	2.1595	2.5663	3.1275	3.887	4.2981	4.7031
1.35	0.093745	0.47748	1.0822	1.6768	2.1618	2.5691	3.1369	3.8932	4.2992	4.7106
1.355	0.10531	0.48413	1.08	1.6837	2.1736	2.5732	3.1417	3.8967	4.3081	4.7278
1.36	0.10017	0.48813	1.0901	1.6916	2.1786	2.5801	3.1474	3.9105	4.3342	4.7252
1.365	0.10711	0.48499	1.0921	1.7025	2.1802	2.5928	3.1565	3.9178	4.3305	4.7321
1.37	0.1043	0.48686	1.1015	1.7062	2.2015	2.5968	3.158	3.9252	4.3299	4.7425
1.375	0.10859	0.48812	1.105	1.7147	2.199	2.5988	3.1675	3.9375	4.3564	4.7519
1.38	0.10189	0.48756	1.1043	1.7147	2.2042	2.6024	3.1911	3.9436	4.3702	4.7584
1.385	0.10216	0.49641	1.114	1.7314	2.2061	2.6211	3.1866	3.9501	4.374	4.781
1.39	0.10961	0.50035	1.1222	1.7182	2.2037	2.6228	3.1916	3.9536	4.3774	4.794
1.395	0.10842	0.49299	1.1238	1.738	2.2181	2.6281	3.1984	3.9459	4.3872	4.7914
1.4	0.10926	0.5047	1.1245	1.7413	2.2202	2.6251	3.2054	3.9638	4.4066	4.8033
1.405	0.10962	0.51361	1.1321	1.7444	2.237	2.6424	3.2043	3.9783	4.393	4.8059
1.41	0.1046	0.51135	1.1319	1.7548	2.2403	2.6445	3.2146	3.9888	4.4157	4.8148
1.415	0.11163	0.5091	1.1498	1.757	2.252	2.6641	3.2266	3.9887	4.4165	4.8388
1.42	0.11084	0.50677	1.1445	1.763	2.2544	2.6548	3.2331	4.004	4.4337	4.8488
1.425	0.10569	0.51966	1.1532	1.7689	2.2642	2.6624	3.2415	4.0092	4.431	4.8587
1.43	0.11522	0.51827	1.1469	1.7754	2.2645	2.6689	3.2519	4.0129	4.4555	4.8706
1.435	0.10889	0.51767	1.1602	1.787	2.2712	2.675	3.2543	4.0248	4.4649	4.8604
1.44	0.10937	0.5182	1.1544	1.7964	2.2783	2.6799	3.2414	4.0353	4.4628	4.8702
1.445	0.11392	0.52939	1.1636	1.8056	2.2818	2.688	3.2625	4.0402	4.4746	4.8735
1.45	0.11381	0.52674	1.1722	1.8004	2.2881	2.6907	3.2683	4.0537	4.4769	4.8984
1.455	0.10852	0.53492	1.1827	1.8061	2.3012	2.7033	3.2706	4.0557	4.4866	4.8994
1.46	0.11625	0.53581	1.1831	1.8075	2.3028	2.6997	3.2739	4.0697	4.5003	4.9036
1.465	0.11253	0.52907	1.1858	1.815	2.3034	2.7077	3.2893	4.0675	4.5012	4.9113
1.47	0.11603	0.52825	1.1856	1.8228	2.3068	2.7105	3.3012	4.0782	4.5253	4.9277
1.475	0.11426	0.535	1.1932	1.832	2.3229	2.7105	3.3005	4.0869	4.5249	4.9287
1.48	0.11205	0.54372	1.1982	1.831	2.3241	2.7302	3.314	4.0955	4.5376	4.946
1.485	0.11029	0.53726	1.1951	1.841	2.336	2.7287	3.3291	4.1023	4.5352	4.9514
1.49	0.11128	0.54065	1.2023	1.8492	2.3384	2.7383	3.3287	4.1055	4.5514	4.9673
1.495	0.11178	0.54628	1.2114	1.8623	2.3495	2.7428	3.3232	4.1175	4.555	4.9874
1.5	0.12015	0.541	1.2119	1.8542	2.3526	2.7473	3.3413	4.114	4.5606	4.9827
1.505	0.11505	0.55216	1.2178	1.856	2.3527	2.7442	3.348	4.1359	4.5699	4.9935
1.51	0.11793	0.5503	1.2111	1.8809	2.361	2.7588	3.3451	4.1419	4.5901	4.9981
1.515	0.11879	0.55496	1.2267	1.879	2.369	2.7652	3.368	4.1485	4.6117	5.0071
1.52	0.11414	0.55937	1.2267	1.8755	2.3717	2.7714	3.3607	4.159	4.6021	5.0154
1.525	0.10915	0.56356	1.2361	1.8861	2.3744	2.7778	3.3682	4.1664	4.6067	5.0315
1.53	0.1217	0.5572	1.2285	1.8875	2.3871	2.7944	3.3898	4.1639	4.6138	5.0251
1.535	0.12129	0.57365	1.2425	1.8927	2.3966	2.7836	3.3769	4.1792	4.6326	5.0413
1.54	0.11742	0.56057	1.246	1.9041	2.3903	2.7958	3.3807	4.1861	4.6288	5.056
1.545	0.1136	0.5657	1.2486	1.9004	2.4014	2.79	3.3939	4.194	4.6422	5.054
1.55	0.11506	0.57914	1.2405	1.9091	2.3976	2.8039	3.3909	4.2058	4.6519	5.0614
1.555	0.11993	0.56816	1.2617	1.9228	2.4129	2.8149	3.4114	4.2175	4.6476	5.0888
1.56	0.1269	0.57865	1.2658	1.9283	2.428	2.8316	3.4264	4.2182	4.6748	5.0897
1.565	0.1227	0.58433	1.2648	1.9353	2.4304	2.8255	3.4228	4.2022	4.6688	5.1032
1.57	0.12315	0.58169	1.2677	1.9291	2.4422	2.8377	3.4244	4.2194	4.6979	5.1082
1.575	0.11697	0.5792	1.2831	1.9427	2.44	2.8364	3.4308	4.2305	4.6848	5.1158
1.58	0.12857	0.58453	1.2693	1.9437	2.4469	2.8426	3.4407	4.2263	4.7004	5.1214
1.585	0.12149	0.58471	1.2747	1.9461	2.4543	2.8437	3.4362	4.2488	4.7005	5.1352
1.59	0.11936	0.5916	1.2895	1.9593	2.4574	2.8552	3.4521	4.2571	4.7149	5.1422
1.595	0.12462	0.58481	1.2879	1.9614	2.4583	2.8632	3.4581	4.2699	4.7352	5.1583
1.6	0.11734	0.59462	1.2881	1.9663	2.4643	2.8608	3.4599	4.2666	4.738	5.159
1.605	0.12034	0.59379	1.3016	1.9699	2.4791	2.8759	3.4682	4.2789	4.7454	5.168
1.61	0.12692	0.61087	1.311	1.972	2.4871	2.8777	3.4733	4.2862	4.7565	5.1825
1.615	0.12588	0.60545	1.3063	1.9784	2.489	2.8807	3.4803	4.2931	4.7501	5.1878
1.62	0.13052	0.61283	1.3042	2.0009	2.4938	2.8824	3.495	4.2941	4.7751	5.189
1.625	0.12552	0.61168	1.3097	2.005	2.498	2.8898	3.4948	4.3118	4.7623	5.1994
1.63	0.13053	0.61252	1.3139	2.0016	2.4946	2.9041	3.5029	4.3148	4.7822	5.1984
1.635	0.12644	0.60721	1.3239	2.0048	2.5061	2.9083	3.5037	4.3093	4.7829	5.2266
1.64	0.12503	0.61814	1.3307	2.0085	2.5162	2.9068	3.5116	4.3199	4.8017	5.2248
1.645	0.12688	0.61681	1.3263	2.0227	2.5268	2.9211	3.5169	4.3269	4.8115	5.2383
1.65	0.13176	0.61983	1.3312	2.0238	2.5178	2.9209	3.5094	4.3249	4.8168	5.2338
1.655	0.13372	0.61724	1.337	2.0246	2.5233	2.9179	3.5309	4.3544	4.8188	5.2445
1.66	0.12742	0.63611	1.3447	2.0276	2.5396	2.9355	3.5348	4.3587	4.8266	5.262
1.665	0.13424	0.6203	1.3446	2.0412	2.5389	2.9439	3.536	4.3682	4.8365	5.2568
1.67	0.13121	0.62405	1.3415	2.0506	2.5405	2.9441	3.5411	4.3669	4.8459	5.2726
1.675	0.12547	0.63201	1.3551	2.0422	2.5442	2.942	3.5382	4.3632	4.8578	5.2949
1.68	0.14057	0.63909	1.3549	2.0599	2.5553	2.9535	3.5535	4.3805	4.862	5.2866
1.685	0.13377	0.63712	1.3633	2.0602	2.5599	2.9519	3.5591	4.3754	4.8715	5.2984
1.69	0.13066	0.63615	1.3723	2.0677	2.5667	2.9614	3.5662	4.3875	4.8705	5.3046
1.695	0.13698	0.65233	1.366	2.0853	2.5713	2.9725	3.5773	4.3961	4.8896	5.308
1.7	0.13386	0.64322	1.3754	2.0758	2.5659	2.9842	3.5798	4.4048	4.8965	5.3213
1.705	0.13788	0.644	1.386	2.0743	2.5714	2.972	3.5893	4.4065	4.9082	5.3363
1.71	0.12711	0.64042	1.3874	2.0788	2.5934	2.9875	3.5917	4.4209	4.9011	5.3354
1.715	0.13989	0.64213	1.3799	2.1003	2.585	2.9782	3.5902	4.4116	4.9111	5.3375
1.72	0.14512	0.65535	1.3833	2.0937	2.5902	2.9979	3.6011	4.4356	4.9162	5.3572
1.725	0.13927	0.65776	1.3882	2.1012	2.6041	2.998	3.6131	4.4348	4.9382	5.3642
1.73	0.14076	0.6638	1.4051	2.097	2.6037	3.0041	3.6148	4.4469	4.9361	5.3724
1.735	0.13521	0.65644	1.4016	2.1106	2.6111	3.016	3.6224	4.4505	4.9525	5.374
1.74	0.13151	0.65808	1.4037	2.1159	2.6143	3.0067	3.626	4.4602	4.9574	5.3875
1.745	0.13836	0.65719	1.41	2.1174	2.6095	3.0154	3.6407	4.461	4.9685	5.4003
1.75	0.14111	0.66836	1.4132	2.117	2.625	3.0263	3.6461	4.4794	4.9677	5.39
1.755	0.14079	0.6686	1.4247	2.1369	2.6291	3.0187	3.6399	4.4811	4.9832	5.404
1.76	0.13853	0.68142	1.4188	2.1378	2.6336	3.0359	3.6554	4.4797	4.9751	5.4129
1.765	0.14183	0.67353	1.419	2.139	2.6506	3.0382	3.6674	4.5009	4.9944	5.4186
1.77	0.13751	0.67779	1.424	2.1407	2.653	3.0433	3.6712	4.5075	4.9994	5.4248
1.775	0.14105	0.68294	1.4399	2.1447	2.6423	3.0444	3.6694	4.5007	4.9971	5.4236
1.78	0.15088	0.68319	1.4316	2.1555	2.6556	3.0408	3.6719	4.5119	5.0091	5.4339
1.785	0.14712	0.67973	1.4397	2.1576	2.6572	3.0546	3.6783	4.5278	5.0132	5.451
1.79	0.14353	0.68344	1.4433	2.161	2.6714	3.0506	3.6789	4.5303	5.0277	5.4565
1.795	0.14054	0.6895	1.4429	2.1626	2.6735	3.0603	3.6919	4.53	5.0318	5.4527
1.8	0.14974	0.69765	1.4478	2.1731	2.6787	3.0619	3.7087	4.546	5.0439	5.4717
1.805	0.14125	0.68629	1.4587	2.1637	2.6799	3.0782	3.7029	4.5501	5.0445	5.4738
1.81	0.13738	0.69767	1.4638	2.1749	2.6902	3.0823	3.7081	4.5469	5.0452	5.4822
1.815	0.13691	0.69205	1.4612	2.1962	2.6855	3.0833	3.716	4.552	5.0577	5.4841
1.82	0.14395	0.69646	1.4738	2.1967	2.686	3.0895	3.7181	4.5708	5.0625	5.5039
1.825	0.14894	0.70231	1.4701	2.1967	2.6977	3.0887	3.7303	4.5614	5.0734	5.5063
1.83	0.14393	0.70938	1.472	2.2	2.7114	3.0975	3.7217	4.5731	5.0807	5.5171
1.835	0.14997	0.71012	1.4808	2.197	2.7067	3.105	3.7391	4.5894	5.0869	5.5323
1.84	0.14826	0.70789	1.4799	2.2039	2.7254	3.113	3.7525	4.5892	5.1095	5.5437
1.845	0.14939	0.71905	1.4835	2.2248	2.7337	3.1199	3.7602	4.6008	5.0989	5.5496
1.85	0.14931	0.71284	1.497	2.216	2.7243	3.114	3.75	4.5917	5.1131	5.5435
1.855	0.14986	0.7158	1.4935	2.2353	2.7373	3.1199	3.7573	4.6061	5.1012	5.5596
1.86	0.14906	0.70529	1.4891	2.2222	2.733	3.124	3.763	4.6081	5.1166	5.5745
1.865	0.15427	0.72271	1.5046	2.2343	2.7463	3.1325	3.7599	4.6373	5.1434	5.559
1.87	0.14809	0.7214	1.5044	2.2447	2.7539	3.1356	3.7708	4.6297	5.1471	5.5572
1.875	0.15098	0.72435	1.5137	2.2297	2.7525	3.1397	3.7841	4.6342	5.1564	5.5735
1.88	0.15239	0.7291	1.5131	2.2517	2.7577	3.157	3.7807	4.6463	5.1576	5.6025
1.885	0.14429	0.73462	1.5161	2.2555	2.7568	3.1515	3.7858	4.644	5.1611	5.6016
1.89	0.15115	0.73097	1.5207	2.2536	2.7597	3.1514	3.783	4.6469	5.163	5.6157
1.895	0.14638	0.74185	1.5248	2.2667	2.775	3.1564	3.7949	4.6603	5.1698	5.628
1.9	0.15889	0.73754	1.5277	2.2608	2.7739	3.1551	3.8064	4.6733	5.1901	5.6253
1.905	0.14845	0.74177	1.534	2.2673	2.7816	3.1723	3.8039	4.6707	5.1899	5.6272
1.91	0.15298	0.74629	1.5366	2.2863	2.7877	3.172	3.813	4.6737	5.1994	5.6374
1.915	0.15571	0.74516	1.5307	2.2767	2.7904	3.1845	3.8142	4.6824	5.2106	5.6398
1.92	0.15585	0.7488	1.544	2.2926	2.7875	3.1867	3.8172	4.6886	5.2041	5.6332
1.925	0.15673	0.74629	1.5452	2.296	2.8026	3.1826	3.8182	4.689	5.2119	5.6426
1.93	0.15955	0.74657	1.5452	2.2901	2.8017	3.1959	3.8272	4.6957	5.2366	5.6618
1.935	0.16114	0.7524	1.5604	2.2925	2.8106	3.1947	3.8521	4.7197	5.2322	5.6613
1.94	0.15957	0.75109	1.5557	2.301	2.826	3.203	3.8468	4.7214	5.2416	5.6764
1.945	0.15546	0.76353	1.5615	2.3221	2.8187	3.2121	3.8483	4.7244	5.2488	5.69
1.95	0.16464	0.76556	1.5547	2.3179	2.8305	3.2116	3.8586	4.7386	5.2612	5.6903
1.955	0.16429	0.76984	1.5694	2.3175	2.83	3.2172	3.8571	4.7367	5.2613	5.6966
1.96	0.16392	0.7709	1.5744	2.314	2.8255	3.2199	3.8679	4.7366	5.2696	5.7178
1.965	0.16566	0.77445	1.5722	2.3264	2.8268	3.2309	3.8728	4.7527	5.2806	5.7114
1.97	0.16789	0.77059	1.5742	2.3215	2.8381	3.2216	3.8825	4.7575	5.28	5.7129
1.975	0.15559	0.76919	1.5737	2.3359	2.8374	3.2394	3.8852	4.7744	5.2814	5.7209
1.98	0.16448	0.77914	1.5845	2.3408	2.8523	3.2464	3.8834	4.7583	5.2957	5.7292
1.985	0.16322	0.77874	1.5899	2.3447	2.857	3.26	3.8975	4.7731	5.3002	5.7348
1.99	0.1641	0.78761	1.5908	2.3461	2.8492	3.2492	3.8919	4.7878	5.311	5.7381
1.995	0.16288	0.78218	1.5959	2.3543	2.8574	3.2594	3.8988	4.7659	5.313	5.7504
2	0.16492	0.79089	1.601	2.3563	2.8649	3.2557	3.9139	4.7979	5.3301	5.7615

## Sheet: UvrA2 titration
Time (s)	0.125 uM UvrA2	0.25 uM UvrA2	0.5 uM UvrA2	1 uM UvrA2	1.5 uM UvrA2	2 uM UvrA2			Experiment conditions:
0.005	0	0	0	0.016758	0	0			Syringe A: 0 - 4 uM UvrA2, 30 uM MDCC-PBP
0.01	0.014713	0.0056812	0.016757	0.037574	0	0			Syringe B: 2000 uM ATP
0.015	0.01589	0.010017	0.012174	0.04358	0	0			Buffer: 20 mM Tris-HCl, pH 7.4, 150 mM NaCl, 5 mM MgCl2, 5mM DTT, 5% glycerol
0.02	0.017178	0.0083457	0.0172	0.041246	0.0025142	0.027477			Conditions: 1:1 mixing; Ex = 425 nm, Em > 450 nm; 40 oC
0.025	0.02995	0.020752	0.023633	0.051045	0.027425	0.035981
0.03	0.014629	0.024516	0.012329	0.038356	0.02598	0.02733			Minimal model (5a):	Parameters
0.035	0.014755	0.0096022	0.016447	0.032299	0.027487	0.038175			U + A = UA	k1/k-1
0.04	0.01074	0.010433	0.0080149	0.014056	0.026214	0.035946			UA + A = UAA	k2/k-2
0.045	0.008884	0	0	0.009564	0.029494	0.028601			UAA = UDPi	k3
0.05	0	0.0032722	0.00096276	0	0.025971	0.025279			UDPi = UD + Pi	k4
0.055	0.011178	8.7313e-05	0.008123	0.013404	0.036983	0.035246			UD = UA + D	k5a
0.06	0.014186	0.015154	0.011199	0.021638	0.050316	0.052718
0.065	0.012112	0.014232	0.015253	0.020794	0.049829	0.050942			Minimal model (5b):	Parameters
0.07	0.0091725	0.016462	0.0079357	0.017893	0.042095	0.049174			U + A = UA	k1/k-1
0.075	0.0011073	0.00074708	0.011811	0.010218	0.054334	0.066836			UA + A = UAA	k2/k-2
0.08	0.0057251	0.0023424	0.016492	0.021667	0.049608	0.074253			UAA = UDPi	k3
0.085	0.0016104	0.01246	0.019357	0.026508	0.066863	0.090566			UDPi = UD + Pi	k4
0.09	0.010951	0.010209	0.024197	0.037519	0.083097	0.11344			UD = U + Pi	k5b
0.095	0.017009	0.00653	0.021155	0.047363	0.093303	0.11506
0.1	0.010378	0.011493	0.029365	0.05419	0.089943	0.11688			KinTek simulation output:
0.105	0.005229	0.0071603	0.028194	0.057663	0.1085	0.13603			n*Pi	n
0.11	0.0034312	0.011326	0.03594	0.059669	0.11299	0.14816
0.115	0.0074107	0.012946	0.033711	0.063762	0.12753	0.16105
0.12	0.014681	0.009597	0.050641	0.07892	0.1538	0.18458
0.125	0.015047	0.028735	0.048521	0.097529	0.15873	0.20661
0.13	0.020059	0.024118	0.053254	0.10325	0.16831	0.21753
0.135	0.01308	0.030896	0.05116	0.10628	0.17354	0.23267
0.14	0.011163	0.026115	0.055183	0.11046	0.18429	0.24739
0.145	0.0085799	0.025722	0.058013	0.13111	0.20504	0.26807
0.15	0.012057	0.036666	0.068441	0.13892	0.22221	0.29244
0.155	0.013436	0.035555	0.077582	0.1536	0.24041	0.31048
0.16	0.016852	0.043026	0.083942	0.16414	0.25453	0.33529
0.165	0.017557	0.048661	0.075559	0.18189	0.26523	0.35434
0.17	0.025028	0.045056	0.10142	0.17798	0.28325	0.36362
0.175	0.0205	0.046361	0.09463	0.18696	0.30686	0.39293
0.18	0.023781	0.047839	0.1023	0.20349	0.31984	0.41436
0.185	0.022206	0.055036	0.10507	0.21004	0.33626	0.43985
0.19	0.027103	0.051849	0.10858	0.22417	0.34662	0.46253
0.195	0.032282	0.059221	0.11734	0.2432	0.36766	0.48445
0.2	0.028207	0.054754	0.11711	0.25059	0.37849	0.51486
0.205	0.021489	0.0609	0.13022	0.26215	0.40488	0.53271
0.21	0.032017	0.065568	0.1314	0.26475	0.43516	0.56247
0.215	0.02662	0.066483	0.14218	0.28056	0.43951	0.58218
0.22	0.036522	0.072622	0.14901	0.29034	0.45387	0.60713
0.225	0.037894	0.077081	0.158	0.31236	0.4809	0.62922
0.23	0.038374	0.077076	0.1544	0.32138	0.48993	0.65857
0.235	0.040025	0.081109	0.16857	0.32001	0.51415	0.68494
0.24	0.03849	0.085686	0.17244	0.34508	0.53277	0.70638
0.245	0.03788	0.083886	0.17626	0.35216	0.5603	0.73505
0.25	0.040662	0.091093	0.18924	0.36732	0.57548	0.75482
0.255	0.04109	0.099204	0.19238	0.37549	0.58626	0.77998
0.26	0.042511	0.097142	0.19686	0.39374	0.60613	0.79958
0.265	0.045416	0.099541	0.19992	0.3995	0.62471	0.83657
0.27	0.04361	0.10305	0.20602	0.41569	0.64427	0.8541
0.275	0.05422	0.11162	0.22076	0.42129	0.66211	0.88789
0.28	0.046169	0.11021	0.22402	0.4407	0.68049	0.90786
0.285	0.054915	0.10308	0.23302	0.45276	0.70076	0.94428
0.29	0.047045	0.11538	0.23622	0.46053	0.72037	0.95329
0.295	0.054965	0.11519	0.24119	0.46348	0.73453	0.97698
0.3	0.057176	0.12042	0.24408	0.47621	0.75259	1.0233
0.305	0.055121	0.12018	0.24946	0.49062	0.77346	1.0359
0.31	0.057285	0.12441	0.2616	0.50451	0.7982	1.0724
0.315	0.060047	0.13019	0.26246	0.51331	0.80597	1.0829
0.32	0.061754	0.13143	0.27304	0.52829	0.83108	1.1175
0.325	0.062039	0.13274	0.27918	0.54241	0.84699	1.1363
0.33	0.070856	0.13685	0.2826	0.54513	0.86375	1.1565
0.335	0.062505	0.13917	0.29158	0.56043	0.88121	1.1818
0.34	0.067707	0.13869	0.30134	0.57609	0.89942	1.2187
0.345	0.065378	0.14915	0.31071	0.588	0.92483	1.2396
0.35	0.067637	0.14715	0.31344	0.59285	0.93082	1.2591
0.355	0.069964	0.14086	0.31692	0.60736	0.95006	1.2929
0.36	0.068961	0.15375	0.32065	0.61874	0.97454	1.2997
0.365	0.074459	0.16176	0.32314	0.63488	0.98816	1.3334
0.37	0.078117	0.15563	0.32329	0.63976	1.0047	1.3587
0.375	0.078672	0.16758	0.34043	0.64665	1.0227	1.3769
0.38	0.078205	0.17277	0.35232	0.65891	1.0428	1.4093
0.385	0.083565	0.16814	0.34764	0.66689	1.0638	1.4224
0.39	0.076861	0.1688	0.34898	0.6828	1.0721	1.4493
0.395	0.0797	0.17301	0.35531	0.69225	1.0905	1.4649
0.4	0.085096	0.17045	0.36922	0.70849	1.1107	1.4855
0.405	0.085206	0.18164	0.36793	0.7165	1.1241	1.5114
0.41	0.087133	0.17017	0.37641	0.73282	1.1318	1.5414
0.415	0.08764	0.17962	0.37836	0.74211	1.1572	1.5651
0.42	0.084312	0.18781	0.391	0.75051	1.177	1.5927
0.425	0.092549	0.18873	0.38356	0.75447	1.191	1.6013
0.43	0.093048	0.19042	0.39875	0.77189	1.2068	1.6289
0.435	0.094703	0.19703	0.40749	0.77321	1.2219	1.6434
0.44	0.097397	0.19665	0.40718	0.78744	1.2325	1.6643
0.445	0.092357	0.20018	0.4071	0.80683	1.2489	1.6831
0.45	0.097839	0.20134	0.42285	0.80445	1.2685	1.7137
0.455	0.086523	0.19767	0.42963	0.80596	1.2878	1.7255
0.46	0.096972	0.21048	0.42488	0.8258	1.3	1.7418
0.465	0.097919	0.20598	0.42767	0.83581	1.3119	1.7662
0.47	0.097607	0.19747	0.43797	0.84553	1.3263	1.7917
0.475	0.10131	0.20745	0.44401	0.85214	1.3461	1.8019
0.48	0.09944	0.20931	0.44168	0.86855	1.3634	1.8245
0.485	0.10393	0.20788	0.45351	0.86638	1.364	1.8461
0.49	0.10584	0.2147	0.46117	0.89244	1.3858	1.8759
0.495	0.10448	0.21165	0.45928	0.89065	1.4047	1.879
0.5	0.10543	0.21268	0.46985	0.89691	1.4119	1.9041
0.505	0.1041	0.2261	0.47464	0.91054	1.4383	1.9197
0.51	0.10486	0.22851	0.47336	0.92367	1.4368	1.9402
0.515	0.10435	0.22973	0.48157	0.933	1.4585	1.9681
0.52	0.11275	0.22928	0.48365	0.92805	1.4734	1.9721
0.525	0.11154	0.22972	0.49352	0.94113	1.4847	2.0042
0.53	0.10937	0.23149	0.49805	0.93859	1.5035	2.0168
0.535	0.10992	0.23491	0.50199	0.95571	1.5141	2.033
0.54	0.10842	0.23972	0.49804	0.9684	1.5262	2.0546
0.545	0.11404	0.23978	0.51152	0.97419	1.546	2.0672
0.55	0.11972	0.24934	0.50846	0.9846	1.5481	2.0894
0.555	0.11879	0.24526	0.51888	0.99367	1.563	2.1176
0.56	0.11249	0.23924	0.51734	0.99613	1.5716	2.1245
0.565	0.11606	0.24495	0.52695	1.0026	1.5775	2.1515
0.57	0.12002	0.25536	0.5299	1.0139	1.6098	2.1561
0.575	0.12104	0.24516	0.53029	1.0225	1.6197	2.1761
0.58	0.11781	0.25541	0.54024	1.037	1.6207	2.1882
0.585	0.12088	0.26169	0.54511	1.0412	1.6412	2.2159
0.59	0.12099	0.25323	0.55122	1.0401	1.6519	2.2282
0.595	0.12501	0.25798	0.55232	1.0518	1.6551	2.2466
0.6	0.12812	0.26364	0.55795	1.0645	1.6787	2.2597
0.605	0.12535	0.25861	0.55336	1.0679	1.6864	2.2823
0.61	0.12284	0.27677	0.56809	1.0722	1.6929	2.2944
0.615	0.12689	0.26408	0.56485	1.0788	1.7035	2.316
0.62	0.12618	0.26418	0.56938	1.0863	1.7166	2.3218
0.625	0.12815	0.26666	0.58051	1.0979	1.7331	2.3375
0.63	0.13138	0.27889	0.57782	1.1073	1.7417	2.3501
0.635	0.13001	0.27525	0.58293	1.1196	1.7552	2.3799
0.64	0.13055	0.27672	0.58817	1.1293	1.7736	2.3809
0.645	0.12257	0.2742	0.58653	1.1395	1.7786	2.4007
0.65	0.13404	0.27819	0.58488	1.1433	1.7854	2.4052
0.655	0.13378	0.27816	0.58506	1.1453	1.7928	2.4301
0.66	0.13664	0.27753	0.60065	1.1531	1.8193	2.4564
0.665	0.13726	0.29034	0.60562	1.1652	1.8182	2.4674
0.67	0.1358	0.28692	0.60589	1.1701	1.8401	2.4808
0.675	0.14288	0.2929	0.60727	1.173	1.8466	2.4842
0.68	0.14353	0.29635	0.61968	1.1806	1.8562	2.5002
0.685	0.14079	0.2918	0.6197	1.1862	1.8618	2.514
0.69	0.13987	0.29456	0.61989	1.1996	1.8763	2.5371
0.695	0.13705	0.30027	0.62289	1.2066	1.8872	2.5517
0.7	0.14124	0.29944	0.62527	1.2116	1.8927	2.5727
0.705	0.14187	0.29697	0.62347	1.2277	1.9112	2.5858
0.71	0.14264	0.29875	0.63716	1.2216	1.9159	2.5846
0.715	0.14426	0.29737	0.64106	1.2312	1.9314	2.6075
0.72	0.14771	0.29913	0.6472	1.2407	1.9419	2.6002
0.725	0.14616	0.3069	0.64635	1.2434	1.953	2.6234
0.73	0.14577	0.31004	0.64885	1.2513	1.9681	2.6385
0.735	0.14363	0.31665	0.65519	1.2608	1.9645	2.6529
0.74	0.15465	0.30596	0.65931	1.2672	1.9826	2.6678
0.745	0.14696	0.30815	0.65955	1.2732	1.994	2.6714
0.75	0.14896	0.30798	0.65553	1.2844	2.0038	2.6995
0.755	0.15029	0.31304	0.67333	1.2812	2.0088	2.6965
0.76	0.14622	0.31323	0.67417	1.3001	2.0185	2.7128
0.765	0.14437	0.31831	0.67491	1.2947	2.0321	2.7343
0.77	0.14916	0.31963	0.67964	1.3067	2.0487	2.741
0.775	0.14943	0.3186	0.68347	1.3175	2.0525	2.7449
0.78	0.1548	0.32186	0.677	1.3186	2.0637	2.7652
0.785	0.15623	0.3239	0.69061	1.3259	2.0742	2.7839
0.79	0.15574	0.32205	0.69012	1.34	2.0753	2.7865
0.795	0.14927	0.3192	0.69589	1.3318	2.0922	2.8015
0.8	0.15795	0.32735	0.70262	1.3481	2.0969	2.8067
0.805	0.1567	0.33786	0.70595	1.3491	2.1115	2.8241
0.81	0.15491	0.33224	0.70628	1.3557	2.1205	2.8306
0.815	0.16045	0.32901	0.70422	1.3627	2.1339	2.8516
0.82	0.15731	0.33219	0.71554	1.3637	2.1392	2.8578
0.825	0.15847	0.33307	0.71579	1.3795	2.1494	2.8804
0.83	0.15728	0.33933	0.72369	1.3801	2.1552	2.8726
0.835	0.1552	0.3399	0.71846	1.3809	2.1541	2.8987
0.84	0.15887	0.33684	0.71917	1.3908	2.1866	2.8944
0.845	0.16102	0.33615	0.73212	1.4051	2.1806	2.9218
0.85	0.15655	0.34595	0.73818	1.3989	2.1966	2.928
0.855	0.16164	0.34296	0.73153	1.4122	2.1967	2.937
0.86	0.15793	0.35775	0.73637	1.4171	2.209	2.9435
0.865	0.16391	0.34725	0.73997	1.4134	2.2121	2.9467
0.87	0.16503	0.34974	0.74472	1.4184	2.2231	2.9699
0.875	0.16326	0.34936	0.74584	1.4318	2.2347	2.9819
0.88	0.16585	0.3506	0.74907	1.4284	2.2472	3.0011
0.885	0.16393	0.36327	0.75395	1.4343	2.2476	3.0156
0.89	0.15788	0.35694	0.75155	1.4477	2.2605	3.0211
0.895	0.17099	0.35787	0.75792	1.4602	2.2676	3.0239
0.9	0.17053	0.34904	0.76212	1.4587	2.2706	3.0444
0.905	0.17178	0.35899	0.76735	1.4601	2.2791	3.0454
0.91	0.16752	0.36302	0.76502	1.47	2.3006	3.0653
0.915	0.17124	0.37565	0.77188	1.4764	2.3024	3.0665
0.92	0.17065	0.36738	0.77858	1.4797	2.3037	3.0861
0.925	0.17289	0.36826	0.77857	1.496	2.3212	3.0951
0.93	0.1681	0.36528	0.774	1.4943	2.3189	3.1032
0.935	0.17232	0.36684	0.77936	1.4949	2.3384	3.111
0.94	0.17532	0.36356	0.77841	1.4996	2.3385	3.1272
0.945	0.18142	0.36722	0.78363	1.512	2.3482	3.1373
0.95	0.17404	0.3794	0.79781	1.5138	2.3531	3.1414
0.955	0.17539	0.37913	0.78593	1.5176	2.3732	3.1621
0.96	0.1766	0.37641	0.79094	1.5337	2.3682	3.1687
0.965	0.18268	0.38026	0.79899	1.5425	2.386	3.1862
0.97	0.18218	0.37388	0.80623	1.5465	2.3807	3.1913
0.975	0.1821	0.37554	0.80314	1.5435	2.3965	3.1973
0.98	0.18157	0.38059	0.8141	1.5522	2.4051	3.2035
0.985	0.1864	0.38063	0.80736	1.5546	2.4091	3.2203
0.99	0.17273	0.38504	0.81237	1.5584	2.4251	3.2307
0.995	0.17888	0.38457	0.8121	1.5667	2.4279	3.229
1	0.1835	0.38979	0.81358	1.5647	2.4455	3.2493
1.005	0.19006	0.38183	0.81531	1.5765	2.4391	3.2631
1.01	0.18811	0.39494	0.82429	1.5867	2.4493	3.269
1.015	0.18894	0.389	0.83073	1.5836	2.4637	3.2806
1.02	0.18402	0.39597	0.8239	1.6035	2.4715	3.2864
1.025	0.18656	0.39696	0.82692	1.6078	2.4848	3.3034
1.03	0.19035	0.39711	0.83318	1.6109	2.4845	3.3052
1.035	0.18668	0.39919	0.83444	1.6239	2.4953	3.321
1.04	0.18592	0.39524	0.84093	1.6193	2.5095	3.3357
1.045	0.19512	0.39927	0.85216	1.62	2.5085	3.3341
1.05	0.18856	0.40641	0.84972	1.6271	2.5136	3.3529
1.055	0.1846	0.40404	0.85146	1.6303	2.5304	3.3453
1.06	0.18731	0.40907	0.85025	1.6436	2.5323	3.3686
1.065	0.18611	0.40604	0.86056	1.6449	2.5432	3.3733
1.07	0.18766	0.40092	0.85516	1.6474	2.558	3.3878
1.075	0.19604	0.3972	0.85891	1.6485	2.5566	3.3823
1.08	0.19158	0.4126	0.8623	1.6553	2.5675	3.3995
1.085	0.19105	0.42706	0.87335	1.6639	2.5667	3.4182
1.09	0.19679	0.41627	0.87293	1.6772	2.576	3.4187
1.095	0.19767	0.41203	0.87095	1.6717	2.5789	3.4267
1.1	0.19713	0.4168	0.87364	1.6711	2.6033	3.4433
1.105	0.1927	0.41778	0.87534	1.6854	2.6055	3.456
1.11	0.20232	0.41139	0.88519	1.6896	2.6096	3.4691
1.115	0.19549	0.42017	0.88358	1.6895	2.6208	3.4716
1.12	0.19942	0.41658	0.88731	1.6962	2.6147	3.4733
1.125	0.19682	0.42188	0.87988	1.71	2.6307	3.4839
1.13	0.20117	0.42421	0.88763	1.7073	2.6432	3.5061
1.135	0.19875	0.41471	0.88795	1.7187	2.6451	3.5116
1.14	0.20876	0.42885	0.88687	1.7191	2.6592	3.5201
1.145	0.19991	0.42828	0.89793	1.7231	2.6618	3.5176
1.15	0.20068	0.42544	0.90021	1.7318	2.6659	3.5415
1.155	0.20276	0.42567	0.89895	1.7395	2.6799	3.5471
1.16	0.20302	0.42825	0.90453	1.737	2.6867	3.5486
1.165	0.20079	0.43829	0.90816	1.748	2.6837	3.5561
1.17	0.20784	0.43526	0.91237	1.7485	2.6999	3.5677
1.175	0.20234	0.43714	0.91708	1.7645	2.7122	3.582
1.18	0.20375	0.43519	0.91736	1.7547	2.7121	3.5804
1.185	0.20711	0.44005	0.91135	1.7649	2.729	3.6028
1.19	0.20333	0.43551	0.9215	1.7645	2.7238	3.6153
1.195	0.20566	0.44112	0.92624	1.7698	2.7335	3.6215
1.2	0.20788	0.43936	0.92806	1.7718	2.74	3.628
1.205	0.20381	0.44831	0.93106	1.7713	2.7502	3.6366
1.21	0.21491	0.44524	0.93215	1.7815	2.7559	3.6474
1.215	0.21491	0.43697	0.93906	1.7892	2.7592	3.648
1.22	0.20761	0.4454	0.94871	1.8032	2.7661	3.6604
1.225	0.21536	0.45043	0.93607	1.8031	2.7766	3.682
1.23	0.21285	0.45003	0.94442	1.8069	2.7812	3.6748
1.235	0.20965	0.45747	0.94205	1.8133	2.7862	3.6886
1.24	0.21139	0.45156	0.94432	1.8353	2.788	3.6901
1.245	0.2127	0.44811	0.95131	1.829	2.7999	3.6955
1.25	0.20801	0.45119	0.95704	1.8375	2.8032	3.7123
1.255	0.21762	0.44852	0.96393	1.836	2.8117	3.7199
1.26	0.21113	0.45186	0.95651	1.8428	2.8269	3.737
1.265	0.21004	0.45921	0.96572	1.8353	2.8225	3.7405
1.27	0.21888	0.45428	0.96447	1.8425	2.8397	3.7518
1.275	0.20939	0.45571	0.96999	1.8566	2.8423	3.7574
1.28	0.21678	0.45398	0.97165	1.8587	2.8431	3.7645
1.285	0.21673	0.46032	0.97369	1.8694	2.8532	3.768
1.29	0.21463	0.46396	0.98138	1.8605	2.8604	3.7721
1.295	0.22024	0.47521	0.97947	1.873	2.8738	3.7882
1.3	0.22084	0.46053	0.97682	1.8753	2.8782	3.7923
1.305	0.22097	0.46532	0.98778	1.8824	2.878	3.8093
1.31	0.22092	0.47108	0.98268	1.8871	2.9019	3.8135
1.315	0.22694	0.46858	0.99192	1.8964	2.8998	3.8133
1.32	0.2159	0.46722	0.99216	1.8961	2.9137	3.8213
1.325	0.22015	0.47071	0.98695	1.9091	2.9152	3.8233
1.33	0.22148	0.48186	0.99173	1.9077	2.9232	3.8423
1.335	0.22245	0.46712	0.99343	1.9181	2.9325	3.8466
1.34	0.22525	0.47412	1.0003	1.9178	2.9476	3.8587
1.345	0.22128	0.47898	1.0067	1.9259	2.9365	3.8672
1.35	0.22722	0.47855	0.99952	1.9272	2.9529	3.8734
1.355	0.22413	0.48405	0.99865	1.9252	2.953	3.877
1.36	0.22509	0.47758	1.0129	1.9387	2.9605	3.8908
1.365	0.2299	0.48561	1.0117	1.9405	2.9788	3.8981
1.37	0.22376	0.48567	1.0189	1.9565	2.9834	3.9055
1.375	0.22708	0.48575	1.0137	1.9484	2.9898	3.9178
1.38	0.22857	0.49185	1.0149	1.953	2.9808	3.9238
1.385	0.22947	0.49392	1.0262	1.9554	2.9948	3.9303
1.39	0.22362	0.49272	1.0299	1.9638	3.0013	3.9339
1.395	0.22908	0.48029	1.0328	1.9614	3.0144	3.9261
1.4	0.23037	0.49144	1.0305	1.9712	3.027	3.944
1.405	0.23103	0.49854	1.0341	1.9753	3.015	3.9585
1.41	0.2266	0.48724	1.0358	1.9854	3.0339	3.9691
1.415	0.23454	0.50013	1.0338	1.9924	3.0395	3.9689
1.42	0.23029	0.4905	1.0365	1.9871	3.0479	3.9842
1.425	0.23622	0.49392	1.0402	1.9927	3.053	3.9894
1.43	0.23369	0.49661	1.0392	1.9972	3.0573	3.9932
1.435	0.23099	0.50418	1.0533	1.9948	3.0615	4.0051
1.44	0.2332	0.50757	1.0441	2.0081	3.0625	4.0155
1.445	0.2357	0.50494	1.0483	2.0098	3.0536	4.0204
1.45	0.22942	0.49639	1.0518	2.0193	3.0718	4.0339
1.455	0.22862	0.50123	1.0636	2.0249	3.0889	4.0359
1.46	0.23713	0.50361	1.058	2.0196	3.1007	4.0499
1.465	0.2377	0.51053	1.0634	2.0278	3.1001	4.0477
1.47	0.24125	0.50974	1.0524	2.0294	3.1067	4.0585
1.475	0.23959	0.50542	1.0574	2.0429	3.1032	4.0672
1.48	0.23534	0.51198	1.0655	2.0431	3.1266	4.0757
1.485	0.24145	0.5124	1.0758	2.0538	3.1266	4.0826
1.49	0.23047	0.50944	1.0745	2.049	3.1356	4.0858
1.495	0.24424	0.517	1.0847	2.0623	3.1424	4.0977
1.5	0.24611	0.51197	1.079	2.0509	3.1545	4.0943
1.505	0.24454	0.52122	1.0854	2.0545	3.149	4.1162
1.51	0.24355	0.5229	1.0825	2.0668	3.145	4.1222
1.515	0.24441	0.51769	1.0855	2.0736	3.1565	4.1287
1.52	0.24244	0.52101	1.0893	2.081	3.1653	4.1393
1.525	0.24523	0.5238	1.096	2.0913	3.1879	4.1466
1.53	0.24161	0.51198	1.1003	2.0909	3.178	4.1441
1.535	0.24601	0.52072	1.0949	2.0952	3.1907	4.1594
1.54	0.24379	0.52553	1.0962	2.0966	3.197	4.1663
1.545	0.24736	0.52928	1.0985	2.1004	3.1999	4.1742
1.55	0.25056	0.52773	1.0973	2.1033	3.2015	4.1861
1.555	0.25151	0.52339	1.1022	2.1119	3.2123	4.1978
1.56	0.24432	0.52749	1.1085	2.1184	3.219	4.1984
1.565	0.25205	0.5284	1.1073	2.1268	3.2249	4.1824
1.57	0.24874	0.53097	1.1061	2.1345	3.234	4.1997
1.575	0.24553	0.53716	1.1098	2.1266	3.2251	4.2107
1.58	0.24544	0.52945	1.1154	2.1347	3.2426	4.2065
1.585	0.25232	0.53254	1.1298	2.1363	3.2447	4.229
1.59	0.24683	0.5298	1.1207	2.1389	3.2427	4.2374
1.595	0.24338	0.53424	1.1223	2.1649	3.2644	4.2502
1.6	0.25239	0.53804	1.122	2.153	3.2703	4.2468
1.605	0.24879	0.53989	1.13	2.1565	3.2896	4.2591
1.61	0.25344	0.53812	1.125	2.161	3.2835	4.2665
1.615	0.25196	0.54001	1.1294	2.1721	3.2789	4.2733
1.62	0.2493	0.54544	1.1392	2.1788	3.2901	4.2743
1.625	0.25475	0.54706	1.1364	2.1774	3.2941	4.292
1.63	0.24968	0.54426	1.1454	2.193	3.3048	4.2951
1.635	0.25869	0.53728	1.1338	2.1766	3.3218	4.2895
1.64	0.25824	0.54763	1.1421	2.1921	3.3223	4.3001
1.645	0.25601	0.5461	1.1463	2.1993	3.3298	4.3072
1.65	0.26212	0.54217	1.1525	2.2023	3.3438	4.3051
1.655	0.25392	0.54869	1.16	2.2043	3.3399	4.3346
1.66	0.25637	0.55042	1.1529	2.216	3.3467	4.3389
1.665	0.26301	0.54886	1.157	2.2162	3.3549	4.3484
1.67	0.25751	0.54893	1.1566	2.2167	3.3588	4.3472
1.675	0.26028	0.55018	1.1563	2.222	3.3658	4.3435
1.68	0.26073	0.55863	1.1589	2.2175	3.3647	4.3607
1.685	0.26326	0.55702	1.1646	2.2235	3.3757	4.3556
1.69	0.26166	0.55663	1.1724	2.2278	3.3771	4.3677
1.695	0.25618	0.56152	1.1681	2.2398	3.3724	4.3764
1.7	0.26338	0.56218	1.1724	2.24	3.379	4.385
1.705	0.26575	0.56201	1.1722	2.2476	3.3984	4.3867
1.71	0.26517	0.5564	1.1721	2.2443	3.4041	4.4012
1.715	0.26506	0.56773	1.176	2.2517	3.4151	4.3919
1.72	0.26545	0.56015	1.1788	2.2571	3.4176	4.4158
1.725	0.2574	0.56203	1.1898	2.255	3.428	4.415
1.73	0.26327	0.57726	1.1886	2.2727	3.4354	4.4271
1.735	0.26235	0.56966	1.1911	2.2657	3.4294	4.4308
1.74	0.26228	0.56262	1.181	2.2672	3.4466	4.4405
1.745	0.26501	0.56815	1.1865	2.2756	3.4501	4.4412
1.75	0.27542	0.57245	1.1897	2.274	3.4543	4.4597
1.755	0.27193	0.5733	1.1948	2.2885	3.4619	4.4614
1.76	0.27249	0.57318	1.1974	2.2825	3.4666	4.4599
1.765	0.271	0.5758	1.2056	2.2978	3.4801	4.4811
1.77	0.26856	0.57482	1.2053	2.2961	3.474	4.4878
1.775	0.27378	0.57608	1.2105	2.3084	3.4827	4.4809
1.78	0.27201	0.58087	1.2107	2.3085	3.4792	4.4922
1.785	0.26774	0.57766	1.2111	2.3109	3.4988	4.508
1.79	0.26855	0.57622	1.2172	2.3192	3.4879	4.5106
1.795	0.26899	0.57774	1.2102	2.3332	3.4996	4.5103
1.8	0.27477	0.58448	1.224	2.3214	3.5044	4.5263
1.805	0.27367	0.58357	1.2194	2.326	3.5145	4.5303
1.81	0.26894	0.58239	1.2298	2.3363	3.5136	4.5272
1.815	0.27517	0.5887	1.2246	2.329	3.5193	4.5322
1.82	0.27671	0.58612	1.216	2.3384	3.5372	4.551
1.825	0.27425	0.5856	1.2283	2.3471	3.5426	4.5416
1.83	0.27415	0.59015	1.2294	2.358	3.5349	4.5534
1.835	0.27698	0.58871	1.2355	2.361	3.541	4.5697
1.84	0.27401	0.58902	1.2351	2.3642	3.5518	4.5694
1.845	0.27452	0.5921	1.2338	2.3655	3.5559	4.581
1.85	0.27784	0.60623	1.2434	2.3661	3.5613	4.5719
1.855	0.27418	0.59811	1.2391	2.3703	3.571	4.5864
1.86	0.27416	0.60183	1.2448	2.3696	3.5751	4.5884
1.865	0.28202	0.59628	1.2443	2.3758	3.5769	4.6175
1.87	0.27483	0.59857	1.2467	2.3816	3.6023	4.61
1.875	0.28434	0.59983	1.2622	2.3917	3.5883	4.6144
1.88	0.28104	0.59587	1.2498	2.3901	3.5984	4.6265
1.885	0.27987	0.60114	1.2525	2.3937	3.61	4.6243
1.89	0.27432	0.60101	1.2656	2.3964	3.6078	4.6271
1.895	0.28174	0.60442	1.2633	2.3959	3.6228	4.6405
1.9	0.28275	0.60664	1.2603	2.4201	3.6213	4.6536
1.905	0.28375	0.59886	1.2672	2.4106	3.633	4.651
1.91	0.28525	0.60934	1.2738	2.4287	3.6354	4.6539
1.915	0.28303	0.6053	1.2666	2.423	3.6416	4.6626
1.92	0.28625	0.61481	1.2696	2.42	3.6559	4.6689
1.925	0.28818	0.60455	1.2736	2.4298	3.6501	4.6692
1.93	0.28474	0.60901	1.2777	2.4416	3.6738	4.676
1.935	0.28336	0.61969	1.2838	2.4413	3.667	4.7
1.94	0.28358	0.61267	1.2766	2.4362	3.665	4.7016
1.945	0.28602	0.61604	1.2907	2.4401	3.6834	4.7047
1.95	0.28431	0.6204	1.2771	2.4495	3.6774	4.7188
1.955	0.2921	0.61794	1.2878	2.458	3.6963	4.7169
1.96	0.29474	0.61786	1.2813	2.4637	3.6915	4.7168
1.965	0.29302	0.61983	1.2939	2.4671	3.7021	4.7329
1.97	0.29338	0.62706	1.2956	2.4675	3.7093	4.7378
1.975	0.28971	0.62457	1.299	2.4724	3.7123	4.7546
1.98	0.29285	0.6219	1.3075	2.4853	3.7082	4.7385
1.985	0.28836	0.61786	1.297	2.4759	3.7153	4.7534
1.99	0.28808	0.62144	1.303	2.4733	3.7182	4.7681
1.995	0.30013	0.61807	1.3094	2.4761	3.7429	4.7462
2	0.29035	0.63199	1.309	2.4894	3.74	4.7781
